# Supplementary material for: Light-Powered Reactivation of Flagella and Contraction of Microtubule Networks: Toward Building an Artificial Cell
Source: ACS Synth Biol. 2021 Mar 24;10(6):1490–504. doi: 10.1021/acssynbio.1c00071 (PMC8218302; doi:10.1021/acssynbio.1c00071)
Supplement: Supplementary file 1 — sb1c00071_si_001.zip [file sb1c00071_si_001.zip]

Archive with 31 entries (28 files):
- Movies/
- Movies/Video13-New.mov
- __MACOSX/
- __MACOSX/Movies/
- __MACOSX/Movies/._Video13-New.mov
- Movies/Video6-New.mov
- __MACOSX/Movies/._Video6-New.mov
- Movies/.DS_Store
- __MACOSX/Movies/._.DS_Store
- Movies/Video4-New-small.mov
- __MACOSX/Movies/._Video4-New-small.mov
- Movies/Video5-New.mov
- __MACOSX/Movies/._Video5-New.mov
- Movies/Video12.mov
- __MACOSX/Movies/._Video12.mov
- Movies/Video11-New.mov
- __MACOSX/Movies/._Video11-New.mov
- Movies/Video7-small.mov
- __MACOSX/Movies/._Video7-small.mov
- Movies/Video9-New.avi
- __MACOSX/Movies/._Video9-New.avi
- Movies/Video3-New-small.mov
- __MACOSX/Movies/._Video3-New-small.mov
- Movies/Video10-New.avi
- __MACOSX/Movies/._Video10-New.avi
- Movies/Video1-New.mov
- __MACOSX/Movies/._Video1-New.mov
- Movies/Video8-New.mov
- __MACOSX/Movies/._Video8-New.mov
- Movies/Video2-New.mov
- __MACOSX/Movies/._Video2-New.mov
